# Supplementary material for: Multi-modal quantification of pathway activity with MAYA
Source: Nat Commun. 2023 Mar 25;14:1668. doi: 10.1038/s41467-023-37410-2 (PMC10039856; doi:10.1038/s41467-023-37410-2)
Supplement: Supplementary file 4 — Source Data [file 41467_2023_37410_MOESM4_ESM.zip]

Archive with 14 entries (14 files):
- Fig1_Sup_a_PC_boxplots.xlsx
- Fig1_Sup_ef_Kidney_KEGG_stats.xlsx
- Fig1_Sup_h_histogram.xlsx
- Fig2_f_Kidney_allograft_noise.xlsx
- Fig2_g_Kidney_allograft_noise.xlsx
- Fig2_Sup_e_Kidney_TNFA_noise.xlsx
- Fig4_colon_metrics.xlsx
- Fig4_kidney_metrics.xlsx
- Fig4_Larynx_SDI.xlsx
- Fig4_Pancreas_SDI.xlsx
- Fig5_b_ovary_SDI.xlsx
- Fig5_c_ovary_top_specific_modes.xlsx
- Fig5_Sup_c_GSEA.xlsx
- Fig6_Sup_d_NMF_enrichments.xlsx
