# Supplementary material for: Multi-modal quantification of pathway activity with MAYA
Source: Nat Commun. 2023 Mar 25;14:1668. doi: 10.1038/s41467-023-37410-2 (PMC10039856; doi:10.1038/s41467-023-37410-2)
Supplement: Supplementary file 4 — Source Data [file 41467_2023_37410_MOESM4_ESM.zip › Fig1_Sup_ef_Kidney_KEGG_stats.xlsx]

## Sheet: Kidney_KEGG
Max single-gene contribution	Nb informative pathways	Number informative modes	Average informativity of modes	Average specificity of modes	Nb contributing genes
0.15	4	4	1	0.260109	111.5
0.2	4	4	1	0.260109	111.5
0.25	8	8	1	0.3918	91.5
0.3	21	23	1.09524	0.452669	64.1304
0.35	36	41	1.13889	0.470862	52.6341
0.4	47	53	1.12766	0.46858	45.5849
0.45	55	66	1.2	0.432787	39.0909
0.5	62	82	1.32258	0.40274	33.7683
0.55	67	97	1.44776	0.390149	29.8454
0.6	74	111	1.5	0.372956	26.9189
0.65	75	115	1.53333	0.368104	26.2
0.7	78	119	1.52564	0.368703	25.4958
0.75	79	123	1.55696	0.363619	24.8211
0.8	79	126	1.59494	0.360249	24.3254
0.85	79	126	1.59494	0.360249	24.3254
0.9	79	126	1.59494	0.360249	24.3254
0.95	79	126	1.59494	0.360249	24.3254
1	79	126	1.59494	0.360249	24.3254
