# Supplementary material for: Multi-modal quantification of pathway activity with MAYA
Source: Nat Commun. 2023 Mar 25;14:1668. doi: 10.1038/s41467-023-37410-2 (PMC10039856; doi:10.1038/s41467-023-37410-2)
Supplement: Supplementary file 4 — Source Data [file 41467_2023_37410_MOESM4_ESM.zip › Fig2_Sup_e_Kidney_TNFA_noise.xlsx]

## Sheet: TNFA
noise
