# Supplementary material for: Multi-modal quantification of pathway activity with MAYA
Source: Nat Commun. 2023 Mar 25;14:1668. doi: 10.1038/s41467-023-37410-2 (PMC10039856; doi:10.1038/s41467-023-37410-2)
Supplement: Supplementary file 4 — Source Data [file 41467_2023_37410_MOESM4_ESM.zip › Fig4_Pancreas_SDI.xlsx]

## Sheet: SDI
method	shannon
Gene-based	0.574203
Gene-based	0.674361
Gene-based	0.623501
Gene-based	0.784231
Gene-based	0.512536
Gene-based	0.64493
Gene-based	0.549855
Gene-based	0.0190329
Gene-based	0.0282654
Gene-based	0.0104848
Harmony	0.815403
Harmony	0.689315
Harmony	0.784
Harmony	0.696368
Harmony	0.668339
Harmony	0.819505
Harmony	0.463197
Harmony	0.636742
Harmony	0.589858
SeuratCCA	0.773724
SeuratCCA	0.698625
SeuratCCA	0.874001
SeuratCCA	0.698438
SeuratCCA	0.755996
SeuratCCA	0.821986
SeuratCCA	0.465983
SeuratCCA	0.332359
SeuratCCA	0.603328
SeuratCCA	0.88238
SeuratCCA	0.799009
SeuratCCA	0.293138
SeuratCCA	0.740066
MAYA	0.779402
MAYA	0.707532
MAYA	0.788544
MAYA	0.699146
MAYA	0.653544
MAYA	0.819029
MAYA	0.574104
MAYA	0.539833
MAYA	0.527057
