# Supplementary material for: Multi-modal quantification of pathway activity with MAYA
Source: Nat Commun. 2023 Mar 25;14:1668. doi: 10.1038/s41467-023-37410-2 (PMC10039856; doi:10.1038/s41467-023-37410-2)
Supplement: Supplementary file 4 — Source Data [file 41467_2023_37410_MOESM4_ESM.zip › Fig5_c_ovary_top_specific_modes.xlsx]

## Sheet: B-cells
HALLMARK_DNA_REPAIR_mode2

## Sheet: CAF
HALLMARK_EPITHELIAL_MESENCHYMAL_TRANSITION_mode1

## Sheet: DC
HALLMARK_INTERFERON_GAMMA_RESPONSE_mode2

## Sheet: Endothelial
HALLMARK_HEDGEHOG_SIGNALING_mode1

## Sheet: EOC
HALLMARK_KRAS_SIGNALING_DN_mode1

## Sheet: ILC
HALLMARK_ALLOGRAFT_REJECTION_mode1

## Sheet: Macrophages
HALLMARK_COMPLEMENT_mode2

## Sheet: Mast-cells
HALLMARK_HYPOXIA_mode3

## Sheet: Mesothelial
HALLMARK_EPITHELIAL_MESENCHYMAL_TRANSITION_mode1

## Sheet: NK
HALLMARK_ALLOGRAFT_REJECTION_mode1

[truncated: 3 more sheets: pDC, Plasma-cells, T-cells]
